# Supplementary material for: Multidrug-Resistant Staphylococcus sp. and Enterococcus sp. in Municipal and Hospital Wastewater: A Longitudinal Study
Source: Microorganisms. 2024 Mar 24;12(4):645. doi: 10.3390/microorganisms12040645 (PMC11051902; doi:10.3390/microorganisms12040645)
Supplement: Supplementary file 1 [file microorganisms-12-00645-s001.zip]

Archive with 1 entries (1 files):
- microorganisms-2912624-supplementary.pdf
